# Supplementary material for: Assessment of the Hematopoietic Differentiation Potential of Human Pluripotent Stem Cells in 2D and 3D Culture Systems
Source: Cells. 2021 Oct 23;10(11):2858. doi: 10.3390/cells10112858 (PMC8616232; doi:10.3390/cells10112858)
Supplement: Supplementary file 1 [file cells-10-02858-s001.zip]

Archive with 1 entries (1 files):
- cells-1380870-supplementary.pdf
